# Supplementary material for: Involvement of MAP3K8 and miR-17-5p in Poor Virologic Response to Interferon-Based Combination Therapy for Chronic Hepatitis C
Source: PLoS One. 2014 May 12;9(5):e97078. doi: 10.1371/journal.pone.0097078 (PMC4018277; doi:10.1371/journal.pone.0097078)
Supplement: Data S1 — List of gene probe sets up- and down-regulated in sustained virological responders (SVR) and relapsers compared with those in null responders. (XLS) [file pone.0097078.s007.xls]

## Sheet: Suppl.data-1
Supplementary data 1 List of gene probe sets up- and down-regulated in sustained virological
		responders (SVR) and relapsers, compared to null responders.
		Fold change >1.5 and p <0.003
			Average of expressions			SVR/Relapse vs Null response
Probe set	Symbol	Title	Null	Relapse	SVR	Fold-change	p	FDR
242428_at	DCUN1D1	DCN1, defective in cullin neddylation 1, domain containing 1 (S. cerevisiae)	6.45233	5.68835	5.82016	0.623477	3.99326e-05	0.264799
231704_at	ZNF498	zinc finger protein 498	7.18175	8.18127	7.9643	1.81998	9.93461e-05	0.291948
214132_at	ATP5C1	ATP synthase, H+ transporting, mitochondrial F1 complex, gamma polypeptide 1	6.73715	5.9529	6.19393	0.644561	0.000164963	0.291948
213575_at	TRA2A	transformer 2 alpha homolog (Drosophila)	5.37407	4.40009	4.7136	0.583159	0.000186737	0.291948
205999_x_at	CYP3A4	cytochrome P450, family 3, subfamily A, polypeptide 4	12.0204	13.0209	12.8893	1.88975	0.000220743	0.291948
215024_at	C7orf28B	chromosome 7 open reading frame 28B	4.64484	3.94724	4.07809	0.652558	0.000250489	0.291948
205998_x_at	CYP3A4	cytochrome P450, family 3, subfamily A, polypeptide 4	9.94076	11.1039	11.0521	2.18974	0.000259577	0.291948
229302_at	TMEM178	transmembrane protein 178	6.54304	5.39495	5.87497	0.555526	0.000268576	0.291948
213593_s_at	TRA2A	transformer 2 alpha homolog (Drosophila)	7.36068	6.03926	6.4919	0.486825	0.000296228	0.291948
1557071_s_at	NUB1	negative regulator of ubiquitin-like proteins 1	4.06395	3.47372	3.4215	0.64938	0.000310264	0.291948
211440_x_at	CYP3A43	cytochrome P450, family 3, subfamily A, polypeptide 43	6.90904	7.67811	7.55113	1.61296	0.000409569	0.291948
208367_x_at	CYP3A4	cytochrome P450, family 3, subfamily A, polypeptide 4	11.6303	12.6259	12.5177	1.90269	0.000447163	0.291948
244659_at	LOC100131015	hypothetical LOC100131015	5.96987	5.1673	5.48235	0.657171	0.000452335	0.291948
201143_s_at	EIF2S1	eukaryotic translation initiation factor 2, subunit 1 alpha, 35kDa	6.14254	7.30455	6.95278	1.9214	0.000478109	0.291948
235421_at	MAP3K8	Mitogen-activated protein kinase kinase kinase 8	5.13295	4.56255	4.46804	0.646413	0.000496056	0.291948
244165_at	C10orf18	chromosome 10 open reading frame 18	5.85888	4.95006	5.32167	0.625654	0.00058272	0.291948
229457_at	ANKHD1	ankyrin repeat and KH domain containing 1	3.95896	3.21012	3.4521	0.660852	0.00059427	0.291948
215731_s_at	MPHOSPH9	M-phase phosphoprotein 9	5.1676	4.5239	4.59835	0.661049	0.000842616	0.291948
243318_at	DCAF8	DDB1 and CUL4 associated factor 8	6.993	6.08367	6.55144	0.652039	0.000845213	0.291948
242550_at	EIF3B	eukaryotic translation initiation factor 3, subunit B	4.83872	3.91402	4.25685	0.611139	0.000908786	0.291948
237180_at	PSME4	Proteasome (prosome, macropain) activator subunit 4	5.58656	4.84113	5.09712	0.666451	0.00091792	0.291948
236356_at	NDUFS1	NADH dehydrogenase (ubiquinone) Fe-S protein 1, 75kDa (NADH-coenzyme Q reductase)	4.83305	5.74791	5.45247	1.65888	0.000995147	0.291948
222380_s_at	PDCD6	Programmed cell death 6	6.21686	5.28337	5.79241	0.652775	0.00104896	0.293685
236007_at	AKAP10	A kinase (PRKA) anchor protein 10	6.72539	5.83291	6.23431	0.640999	0.00116729	0.302133
230292_at	LOC100131993	similar to hCG2020760	6.36093	5.4268	5.83248	0.623917	0.00124341	0.309883
244597_at	SPATS2L	Spermatogenesis associated, serine-rich 2-like	5.50943	4.65859	4.68615	0.561119	0.00131681	0.309883
215269_at	TRAPPC10	trafficking protein particle complex 10	5.64799	4.66605	4.98497	0.581313	0.00132458	0.309883
1554638_at	ZFYVE16	zinc finger, FYVE domain containing 16	4.40108	3.68082	3.74162	0.623185	0.00133328	0.309883
223874_at	ACTR3C	ARP3 actin-related protein 3 homolog C (yeast)	6.21699	6.99434	6.7038	1.51127	0.00136849	0.315918
210377_at	ACSM3	acyl-CoA synthetase medium-chain family member 3	7.63274	8.31934	8.30461	1.59925	0.0014312	0.319598
216197_at	ATF7IP	activating transcription factor 7 interacting protein	5.00573	4.17359	4.44194	0.63094	0.00146549	0.32513
201626_at	INSIG1	insulin induced gene 1	9.4172	10.0247	10.0789	1.55981	0.00151919	0.32523
205942_s_at	ACSM3	acyl-CoA synthetase medium-chain family member 3	7.67591	8.26501	8.3791	1.58053	0.00171965	0.32523
211843_x_at	CYP3A7	cytochrome P450, family 3, subfamily A, polypeptide 7	11.6825	12.5116	12.3232	1.63735	0.00172866	0.32523
226783_at	AGXT2L2	alanine-glyoxylate aminotransferase 2-like 2	7.34085	6.47273	6.78994	0.628565	0.00174639	0.32523
222336_at	C4orf34	chromosome 4 open reading frame 34	5.62019	4.71908	4.97424	0.598058	0.00179959	0.32523
226587_at	SNRPN	small nuclear ribonucleoprotein polypeptide N	4.99744	4.11786	4.18049	0.558475	0.00183381	0.32523
216908_x_at	RRN3P1	RNA polymerase I transcription factor homolog (S. cerevisiae) pseudogene 1	6.90836	6.18285	6.3728	0.656657	0.00199181	0.333109
222209_s_at	TMEM135	transmembrane protein 135	7.43415	8.23587	7.90254	1.50879	0.00202717	0.333109
232311_at	B2M	Beta-2-microglobulin	6.46019	5.36418	5.77137	0.558058	0.00208939	0.333109
214668_at	C13orf1	chromosome 13 open reading frame 1	3.11124	3.92848	3.66298	1.57059	0.00214576	0.333109
243618_s_at	ZNF827	Zinc finger protein 827	4.69959	3.81881	4.09129	0.611118	0.00225186	0.333109
229022_at	ZFX	zinc finger protein, X-linked	6.00428	6.77484	6.50959	1.52075	0.00226311	0.333109
201792_at	AEBP1	AE binding protein 1	7.46888	6.37873	6.74726	0.551021	0.00227831	0.333109
243874_at	LPP	LIM domain containing preferred translocation partner in lipoma	5.25228	4.34133	4.69958	0.621125	0.00230147	0.333109
202284_s_at	CDKN1A	cyclin-dependent kinase inhibitor 1A (p21, Cip1)	8.55281	8.07612	7.83782	0.648137	0.0023159	0.333109
225636_at	STAT2	signal transducer and activator of transcription 2, 113kDa	10.1351	9.10578	9.52802	0.588274	0.00233693	0.333109
229364_at	LOC646870	hypothetical protein LOC646870	5.69735	4.85433	5.0886	0.617024	0.00234961	0.333109
235834_at	CALD1	Caldesmon 1	5.78269	5.06469	5.25351	0.659761	0.00240887	0.333109
211442_x_at	CYP3A43	cytochrome P450, family 3, subfamily A, polypeptide 43	7.1848	7.8745	7.90375	1.63352	0.00246282	0.336579
240452_at	GSPT1	G1 to S phase transition 1	5.92994	4.87265	5.36645	0.595154	0.00260012	0.345664
226210_s_at	MEG3	maternally expressed 3 (non-protein coding)	5.74529	4.11974	4.34798	0.35777	0.0026768	0.345799
211441_x_at	CYP3A43	cytochrome P450, family 3, subfamily A, polypeptide 43	7.01104	7.67363	7.60792	1.5385	0.0028049	0.34665
201667_at	GJA1	gap junction protein, alpha 1, 43kDa	6.29308	5.62013	5.65373	0.63642	0.002823	0.34665
242234_at	XAF1	XIAP associated factor 1	7.80949	6.10191	6.3785	0.345148	0.00292558	0.34665
236621_at	RPS27	ribosomal protein S27	5.48799	4.55608	4.66838	0.550294	0.00298988	0.34665
