# Supplementary material for: Involvement of MAP3K8 and miR-17-5p in Poor Virologic Response to Interferon-Based Combination Therapy for Chronic Hepatitis C
Source: PLoS One. 2014 May 12;9(5):e97078. doi: 10.1371/journal.pone.0097078 (PMC4018277; doi:10.1371/journal.pone.0097078)
Supplement: Data S2 — List of microRNA probe sets up- and down-regulated in sustained virological responders (SVR) and relapsers compared with those in null responders. (XLS) [file pone.0097078.s008.xls]

## Sheet: Suppl.data-2
Supplementary data 2 List of microRNA probe sets up- and down-regulated in sustained
		virological responders (SVR) and relapsers, compared to null
		responders. Fold change >1.2 and p <0.005
		Average of expressions			SVR/Relapse vs Null response
Probe No	Symbol	Null	Relapse	SVR	Fold-change	p	FDR
1853	hsa-miRPlus-F1195	6.77076	9.1139	8.77844	4.38774	0.000575377	0.115572
3261	hsa-miR-148a	6.83266	8.89367	8.68123	3.8059	0.00373691	0.12648
1870	hsa-miR-1201	7.06259	8.82352	8.63645	3.12533	0.000429355	0.113383
2011	hsa-miR-148a	7.19763	8.70953	8.91708	3.12015	0.00464391	0.132161
2095	hsa-miRPlus-F1003	12.4842	13.882	13.9574	2.72254	0.00384073	0.126517
1338	hsa-miRPlus-F1017	7.12178	8.63296	8.46812	2.65397	0.00209097	0.11585
84	hsa-miRPlus-F1017	7.0922	8.51585	8.48858	2.65112	0.000604235	0.115572
2083	hsa-miR-1274a	8.46391	9.80993	9.74185	2.46822	0.00119296	0.115572
600	hsa-miRPlus-F1195	7.67418	9.22524	8.82697	2.46595	0.00255244	0.11585
2460	hsa-miRPlus-B1114	7.83481	9.20379	9.01224	2.3772	0.00246922	0.11585
3332	hsa-miR-1274a	8.59631	9.83338	9.75972	2.28316	0.00238722	0.11585
1984	hsa-miR-1280	12.0165	13.1862	13.1917	2.25504	0.000334194	0.113383
1888	hsa-miRPlus-E1271	11.3128	12.4198	12.4748	2.20589	0.00477846	0.132161
2423	hsa-miR-19a	8.86971	9.95363	10.0436	2.20403	0.00268053	0.11585
2466	hsa-miRPlus-A1098	8.45729	9.21336	9.81138	2.18834	0.00369067	0.12648
2428	hsa-miR-15a	8.6419	9.68645	9.81352	2.17945	0.00122564	0.115572
2435	hsa-miR-93	6.522	7.57783	7.65198	2.14677	0.00475983	0.132161
2416	hsa-miR-194	9.55515	10.6432	10.6376	2.12074	0.000785153	0.115572
617	hsa-miR-1201	7.68299	8.78856	8.74197	2.10885	0.000200758	0.111688
827	hsa-miRPlus-E1247	7.41699	8.45795	8.46955	2.06797	0.00276389	0.116584
2324	hsa-miR-19b	8.77304	9.8842	9.76786	2.05402	0.00416629	0.131292
3262	hsa-miR-32	6.34806	7.34155	7.39213	2.0351	0.00172119	0.11585
2031	hsa-miR-181a	6.32705	7.18721	7.44842	2.03272	0.000179838	0.111688
2364	hsa-miRPlus-E1233	7.08811	7.99838	8.17692	2.03053	0.00206161	0.11585
3662	hsa-miR-184	6.29859	7.35706	7.25414	1.9919	0.0025689	0.11585
3668	hsa-miR-194	9.56948	10.5596	10.5525	1.98026	0.00229292	0.11585
602	hsa-miRPlus-F1024	6.33437	7.22784	7.333	1.94423	0.00442172	0.131953
1847	hsa-miR-628-3p	7.28035	8.24135	8.23772	1.9436	0.00374795	0.12648
3675	hsa-miR-19a	9.01884	9.87026	10.0288	1.93252	0.00369672	0.12648
2012	hsa-miR-32	6.50787	7.35505	7.4915	1.90854	0.000907378	0.115572
3673	hsa-miR-99b*	6.83767	7.84013	7.6836	1.87206	0.00149693	0.11585
2043	hsa-miR-423-3p	6.22676	6.91813	7.19913	1.82387	0.00288575	0.116584
730	hsa-miR-1280	12.329	13.1751	13.1973	1.81502	0.00041693	0.113383
2421	hsa-miR-99b*	6.81422	7.70091	7.64234	1.8026	0.00155957	0.11585
3234	hsa-miR-1280	12.263	13.1179	13.1001	1.79473	0.00268397	0.11585
1965	hsa-miRPlus-F1231	6.48959	7.36673	7.30607	1.78909	0.00255825	0.11585
1389	hsa-miR-122*	11.3639	12.1804	12.2134	1.78649	0.00343209	0.126313
2395	hsa-miRPlus-F1001	6.63039	7.54809	7.40248	1.77362	0.00390521	0.1278
1310	hsa-miR-25*	6.48033	7.38918	7.23815	1.75864	0.000136504	0.111688
1286	hsa-miR-557	6.12758	7.04239	6.85967	1.74184	0.00301475	0.118857
635	hsa-miRPlus-E1271	11.5392	12.2232	12.3985	1.73336	0.00438629	0.131953
1996	hsa-miR-629*	5.95581	6.65932	6.78862	1.72228	0.00434275	0.131953
3680	hsa-miR-15a	8.88146	9.54106	9.73733	1.71984	0.00347484	0.126313
2912	hsa-miR-320c	7.81232	8.6793	8.53969	1.7168	0.000780129	0.115572
2528	hsa-miR-519e*	6.71704	7.63393	7.40554	1.71018	0.00186307	0.11585
2342	hsa-miR-101	10.0423	10.9001	10.7634	1.70812	0.00124643	0.115572
2065	hsa-miRPlus-E1238	6.13776	6.87934	6.92649	1.70651	0.00102546	0.115572
1266	hsa-miR-183*	6.35544	7.09683	7.14277	1.70539	0.00406241	0.131229
135	hsa-miR-122*	11.3681	12.1935	12.0897	1.69415	0.00263296	0.11585
2795	hsa-miRPlus-E1186	6.12576	6.86429	6.89885	1.69364	0.00037219	0.113383
2856	hsa-miR-675	6.05779	6.77797	6.81804	1.67623	0.00353274	0.126346
2256	hsa-miR-551b	9.20876	10.1124	9.83298	1.6575	0.00312712	0.120707
1283	hsa-miR-149*	6.50123	6.97208	7.34847	1.63139	0.0020785	0.11585
2964	hsa-miR-498	6.6353	7.23702	7.39233	1.62315	0.000614364	0.115572
3286	hsa-miR-671-5p	5.67336	6.28756	6.38345	1.59563	0.00484441	0.132161
2091	hsa-miRPlus-E1185	5.82077	6.3767	6.56463	1.59481	0.00462469	0.132161
389	hsa-miRPlus-F1059	6.5475	7.30091	7.16657	1.59047	0.00267634	0.11585
2371	hsa-miRPlus-E1093	6.3089	7.01724	6.95142	1.588	0.000430255	0.113383
2569	hsa-miRPlus-E1060	8.66649	9.33661	9.32921	1.58611	0.00217703	0.11585
1305	hsa-miR-887	6.91876	7.63197	7.55262	1.58404	0.000862878	0.115572
1436	hsa-miRPlus-F1155	6.78538	7.2418	7.54599	1.56541	0.000814614	0.115572
2683	hsa-miRPlus-F1080	6.27392	6.74168	7.01613	1.55757	0.00450301	0.132161
1715	hsa-miR-498	6.74091	7.19797	7.46732	1.54264	0.00460286	0.132161
2687	hsa-miRPlus-F1155	6.64756	7.23614	7.28629	1.53679	0.00496961	0.132237
2034	hsa-miR-361-3p	6.3186	6.92389	6.9149	1.51537	0.000762278	0.115572
2035	hsa-miR-17	9.19952	9.82619	9.77851	1.51243	0.00232073	0.11585
2075	hsa-miRPlus-E1225	5.75175	6.12817	6.47717	1.50999	0.00258535	0.11585
2262	hsa-miR-505	6.37823	6.97353	6.96801	1.50718	0.00189893	0.11585
2419	hsa-miR-124	5.62177	6.04671	6.30372	1.50063	0.00188767	0.11585
3577	hsa-miR-518a-5p/hsa-miR-527	6.13011	6.75239	6.68765	1.49674	0.00249552	0.11585
3324	hsa-miRPlus-E1225	5.76541	6.17464	6.44649	1.49396	0.00401498	0.130539
3264	hsa-miR-455-5p	6.72942	7.29283	7.30835	1.48772	0.00350351	0.126313
2391	hsa-miR-20a	8.84656	9.45466	9.39709	1.4867	0.00145335	0.11585
1843	hsa-miR-331-3p	6.7087	7.35203	7.23499	1.4847	0.0048575	0.132161
3343	hsa-miRPlus-F1240	5.98753	6.52705	6.56298	1.47629	0.000936141	0.115572
2326	hsa-miR-518a-5p/hsa-miR-527	6.13208	6.72722	6.66988	1.47356	0.00220684	0.11585
2225	hsa-miR-185*	6.64399	7.07686	7.27745	1.47247	0.00291053	0.116584
1393	hsa-miR-28-5p	7.70499	8.2895	8.2257	1.45865	0.00293779	0.116742
3248	hsa-miR-122	14.0344	14.6422	14.5402	1.45802	0.00117569	0.115572
2788	hsa-miRPlus-E1077	5.83508	6.22011	6.46616	1.45277	0.00482093	0.132161
1164	hsa-miR-194	10.1177	10.6544	10.6538	1.45026	0.00193464	0.11585
2022	hsa-miR-296-5p	6.1976	6.65302	6.75868	1.43541	0.00150932	0.11585
1318	hsa-miRPlus-E1060	8.82081	9.22521	9.39931	1.42723	0.00168429	0.11585
1863	hsa-miR-1321	6.14915	6.48939	6.74028	1.41132	0.00474634	0.132161
2093	hsa-miRPlus-F1240	5.98268	6.37243	6.53723	1.40712	0.00478427	0.132161
2014	hsa-miR-455-5p	6.9162	7.50441	7.34317	1.40195	0.000572396	0.115572
1738	hsa-miRPlus-A1083	8.53433	8.9719	9.0493	1.4005	0.000605705	0.115572
2834	hsa-miR-448	5.727	6.24392	6.18793	1.3966	0.000199622	0.111688
2289	hsa-miRPlus-E1133	6.57039	6.98648	7.08884	1.3948	0.00184016	0.11585
2830	hsa-miR-552	5.65672	6.086	6.1658	1.39393	0.00250006	0.11585
3285	hsa-miR-17	9.25506	9.74578	9.72517	1.39266	0.00497328	0.132237
1998	hsa-miR-122	14.1057	14.6288	14.5446	1.38554	0.0012056	0.115572
2009	hsa-miR-106b*	5.94349	6.29691	6.48256	1.38459	0.00442741	0.131953
2073	hsa-miRPlus-F1223	5.81312	6.17538	6.32661	1.37248	0.0013392	0.11585
2861	hsa-let-7b*	6.34016	6.78691	6.7977	1.36935	0.00320633	0.120707
3336	hsa-miR-1301	6.11431	6.58523	6.53548	1.35644	0.00454288	0.132161
2379	hsa-miR-520d-5p	6.28893	6.81487	6.67024	1.35243	0.00425868	0.131953
1869	hsa-miRPlus-F1164	6.2956	6.66148	6.7613	1.34562	0.00488154	0.132161
1535	hsa-miRPlus-E1245	5.9514	6.2188	6.46385	1.33844	0.00488311	0.132161
2121	hsa-miR-98	6.70822	7.22488	7.06078	1.33246	0.00217788	0.11585
3298	hsa-miR-675*	6.34793	6.59719	6.85085	1.32665	0.00323411	0.120845
3273	hsa-let-7g*	5.40401	5.77194	5.822	1.31879	0.00136965	0.11585
3672	hsa-miR-588	5.71333	6.10042	6.1187	1.31815	0.00424609	0.131953
3347	hsa-miRPlus-E1112	6.07239	6.38196	6.52203	1.31687	0.00253441	0.11585
2723	hsa-miR-382	6.07171	6.40625	6.50344	1.3152	0.0019268	0.11585
2832	hsa-miR-297	5.95115	6.33206	6.33214	1.30221	0.000723084	0.115572
3303	hsa-miRPlus-E1196	5.85515	6.1544	6.27244	1.29506	0.00172284	0.11585
2477	hsa-miRPlus-E1130	5.74299	6.09552	6.12402	1.29266	0.00376025	0.12648
2629	hsa-miR-585	6.32317	6.65289	6.70434	1.2851	0.00411804	0.131292
2116	hsa-miR-525-5p	6.64275	6.85536	7.08883	1.28212	0.00363806	0.12648
3318	hsa-miR-1287	6.13499	6.42696	6.51168	1.27008	0.00469083	0.132161
4533	hsa-miR-924	6.50246	6.24505	6.18812	0.816206	0.00435617	0.131953
4681	hsa-miRPlus-E1061	6.15159	5.90727	5.80725	0.808412	0.00446002	0.132138
4573	hsa-miRPlus-F1030	6.41496	6.08062	6.12151	0.807321	0.00232754	0.11585
4884	hsa-miR-1262	6.15646	5.83831	5.79354	0.786687	0.00155717	0.11585
455	hsa-miR-548c-3p	6.67787	6.34069	6.32393	0.785865	0.00315463	0.120707
4864	hsa-miRPlus-E1190	6.34352	6.10097	5.92596	0.783536	0.00265577	0.11585
3966	hsa-miR-1263	6.48687	6.20838	6.06307	0.774156	0.00282331	0.116584
2531	hsa-miR-106b	9.61696	9.1955	9.25248	0.765333	0.00370145	0.12648
3944	hsa-miRPlus-E1041	6.38198	6.06647	5.93486	0.759034	0.00222344	0.11585
582	hsa-miR-16-2*	7.01168	6.63021	6.60206	0.758351	0.00184492	0.11585
4904	hsa-miR-181b	7.04028	6.76505	6.56656	0.758234	0.00416924	0.131292
3845	hsa-miRPlus-F1034	7.08602	6.79177	6.61448	0.755206	0.00205982	0.11585
4548	hsa-miR-1225-3p	6.47167	6.01559	6.09581	0.754743	0.000769943	0.115572
1091	hsa-miR-302a*	6.62818	6.21112	6.22425	0.753225	0.00280838	0.116584
4816	hsa-miR-196a	6.80797	6.50261	6.3356	0.752758	0.00376384	0.12648
4869	hsa-miRPlus-F1040	6.48642	6.07876	6.0721	0.751674	0.00138587	0.11585
4846	hsa-miR-524-3p	6.52796	6.16885	6.07883	0.749827	0.0025027	0.11585
361	hsa-miR-519a	6.85888	6.42323	6.4504	0.748116	0.00346364	0.126313
4986	hsa-miRPlus-E1083	6.29209	5.8156	5.90803	0.748089	0.0038036	0.126517
954	hsa-miR-182*	6.59494	6.16348	6.18063	0.747038	0.00359013	0.12648
427	hsa-miR-509-3p	6.88411	6.45585	6.43256	0.735696	0.00484452	0.132161
4977	hsa-miRPlus-E1162	6.83004	6.43955	6.35318	0.734853	0.000681072	0.115572
4666	hsa-miRPlus-E1234	6.66211	6.19285	6.20256	0.725381	0.000746468	0.115572
4680	hsa-miR-548l	6.92387	6.53852	6.41095	0.724431	0.00115578	0.115572
2	hsa-miR-181a*	6.91608	6.49267	6.4157	0.721207	0.00113537	0.115572
4607	hsa-miR-571	6.68569	6.19832	6.20769	0.716229	0.00137718	0.11585
4886	hsa-miRPlus-E1119	6.44936	6.02389	5.92944	0.714744	0.00318377	0.120707
4879	hsa-miR-1238	6.92309	6.49935	6.38516	0.709509	0.000604717	0.115572
4275	hsa-miR-1468	7.01667	6.57814	6.48385	0.708351	0.000179671	0.111688
3387	hsa-miR-185	8.068	7.70156	7.48069	0.704911	0.00431101	0.131953
4917	hsa-miR-520d-3p	6.84605	6.39739	6.30606	0.704299	0.000899621	0.115572
474	hsa-miR-330-5p	7.29442	6.84941	6.74489	0.702061	0.00304718	0.119197
4865	hsa-miR-302f	6.82826	6.39816	6.24944	0.695899	0.00123089	0.115572
3787	hsa-miR-106b	9.66632	9.05724	9.15198	0.683081	0.00162325	0.11585
4677	hsa-miRPlus-F1253	7.02381	6.47049	6.44256	0.673255	0.000102396	0.111688
4881	hsa-miRPlus-F1036	7.39272	6.87145	6.78788	0.671986	0.00163458	0.11585
4967	hsa-miRPlus-E1193	7.32027	6.8089	6.66054	0.657885	0.000832205	0.115572
4366	hsa-miR-519e	8.2807	7.70397	7.6376	0.651477	0.00218326	0.11585
568	hsa-miR-892a	7.0654	6.45643	6.43878	0.650672	0.00251142	0.11585
4624	hsa-miR-26a-2*	7.28722	6.60394	6.65259	0.636012	0.00416075	0.131292
4950	hsa-miR-942	7.54734	7.03779	6.78419	0.629359	0.00288552	0.116584
4445	hsa-miRPlus-E1252	14.4671	13.8237	13.7842	0.629349	0.00195212	0.11585
4413	hsa-miR-374a	10.1698	9.50841	9.47998	0.624508	0.000977141	0.115572
4679	hsa-miR-1259	9.57766	9.02516	8.81503	0.622509	0.00113061	0.115572
644	hsa-miR-507	7.43258	6.80446	6.7091	0.620835	0.0035066	0.126313
4834	hsa-miR-150	7.88919	7.18589	7.20339	0.618841	0.000380203	0.113383
4632	hsa-miR-23a	11.0004	10.3796	10.2347	0.610727	0.00105344	0.115572
27	hsa-miR-106b	9.55602	8.75164	8.87692	0.604544	0.0017324	0.11585
576	hsa-miR-517b	7.7105	6.93633	6.95764	0.590147	0.00263282	0.11585
4287	hsa-miR-125a-5p	10.3323	9.43865	9.63481	0.585983	0.00288942	0.116584
884	hsa-miR-185	8.4383	7.74457	7.61363	0.584161	0.000423576	0.113383
4888	hsa-miR-1207-3p	7.58033	7.07517	6.63312	0.581785	0.00124548	0.115572
4444	hsa-let-7g	11.2357	10.5355	10.4011	0.580664	0.00383388	0.126517
4664	hsa-miRPlus-E1087	7.36421	6.67634	6.51191	0.578088	0.00261479	0.11585
4867	hsa-miRPlus-E1043	7.69841	6.90307	6.88995	0.57294	0.00064988	0.115572
2596	hsa-miRPlus-E1212	9.07804	8.16701	8.33591	0.572177	0.00182514	0.11585
4650	hsa-miRPlus-A1073	8.20792	7.5095	7.3222	0.56822	0.00316644	0.120707
4634	hsa-miR-185	8.22063	7.59552	7.24686	0.557472	0.00228814	0.11585
1159	hsa-miR-335	9.41692	8.50754	8.46665	0.523065	0.00174098	0.11585
4309	hsa-miR-10a	9.33778	8.3232	8.41873	0.515887	0.00274468	0.116584
4809	hsa-miR-191	10.162	9.4386	9.06246	0.514604	0.000236217	0.113383
4672	hsa-miR-1236	8.18338	7.42393	7.08831	0.510783	0.0018695	0.11585
1345	hsa-miRPlus-E1212	9.19376	8.06448	8.2962	0.505416	0.00287074	0.116584
4962	hsa-miRPlus-E1016	10.7387	9.91789	9.6265	0.498986	0.000522043	0.115572
4911	hsa-miR-361-5p	8.77011	8.04865	7.58511	0.496143	0.000153251	0.111688
4985	hsa-miRPlus-F1130	8.29473	7.24918	7.29989	0.495222	0.000172522	0.111688
4774	hsa-let-7f	13.274	12.4463	12.0618	0.47697	0.0017025	0.11585
3851	hsa-miRPlus-E1212	9.13859	8.01899	8.08159	0.472873	0.000334094	0.113383
778	hsa-miR-32*	9.50289	8.38295	8.43925	0.471472	0.00130971	0.11585
4528	hsa-miR-32*	9.16287	8.17146	8.01784	0.470602	0.000134341	0.111688
4303	hsa-miR-143	11.9906	10.6916	11.0116	0.466834	0.00428894	0.131953
91	hsa-miRPlus-E1212	9.16906	7.90379	8.09113	0.451192	0.00153223	0.11585
4958	hsa-let-7b	10.8056	9.88761	9.50647	0.448687	0.00256818	0.11585
4910	hsa-miR-335	9.20344	8.36173	7.85237	0.447493	0.00115779	0.115572
4586	hsa-miRPlus-E1258	13.0992	11.8715	11.8014	0.414226	0.00201618	0.11585
4913	hsa-miR-886-5p	7.99043	6.62618	6.67272	0.396348	0.000411328	0.113383
